# Supplementary material for: Regional brain volume changes in Hakim’s disease versus Alzheimer’s and mild cognitive impairment
Source: Brain Commun. 2025 Mar 26;7(2):fcaf122. doi: 10.1093/braincomms/fcaf122 (PMC11997787; doi:10.1093/braincomms/fcaf122)
Supplement: fcaf122_Supplementary_Data [file fcaf122_Supplementary_Data.zip]

Archive with 12 entries (12 files):
- Supplementary Figures.pdf
- Supplementary Table 1.xlsx
- Supplementary_Table_1_legend.docx
- Supplementary_video_1.mp4
- Supplementary_video_2.mp4
- Supplementary_video_3.mp4
- Supplementary_video_4.mp4
- Supplementary_video_5.mp4
- Supplementary_video_6.mp4
- Supplementary_video_7.mp4
- Supplementary_video_8.mp4
- Supplementary_video_legends.docx
