# Supplementary material for: Regional brain volume changes in Hakim’s disease versus Alzheimer’s and mild cognitive impairment
Source: Brain Commun. 2025 Mar 26;7(2):fcaf122. doi: 10.1093/braincomms/fcaf122 (PMC11997787; doi:10.1093/braincomms/fcaf122)
Supplement: fcaf122_Supplementary_Data [file fcaf122_Supplementary_Data.zip › Supplementary Table 1.xlsx]

## Sheet: t test result
	HD (N = 52)		HD + AD (N = 25)		AD (N = 256)		MCI (N = 163)		Healthy 50+ (N = 400)
	Mean ± SD	P	Mean ± SD	P	Mean ± SD	P	Mean ± SD	P
Cerebral white matter (Lt.)	13.5 ± 0.9	<0.0001	12.9 ± 1.0	<0.0001	12.2 ± 0.9	<0.0001	13.0 ± 0.9	<0.0001	13.4 ± 0.9
Cerebral white matter (Rt.)	13.4 ± 0.9	<0.0001	12.9 ± 0.80	<0.0001	12.2 ± 0.9	<0.0001	13.0 ± 0.9	<0.0001	13.4 ± 0.9
Superior frontal gyrus (Lt.)	1.24 ± 0.16	<0.0001	1.17 ± 0.16	<0.0001	1.20 ± 0.12	<0.0001	1.28 ± 0.11	<0.0001	1.32 ± 0.11
Superior frontal gyrus (Rt.)	1.35 ± 0.15	<0.0001	1.30 ± 0.17	<0.0001	1.35 ± 0.15	<0.0001	1.48 ± 0.14	<0.0001	1.52 ± 0.13
Rostral middle frontal gyrus (Lt.)	0.63 ± 0.10	<0.0001	0.60 ± 0.11	<0.0001	0.62 ± 0.08	<0.0001	0.66 ± 0.07	<0.0001	0.69 ± 0.07
Rostral middle frontal gyrus (Rt.)	0.64 ± 0.08	<0.0001	0.60 ± 0.07	<0.0001	0.63 ± 0.07	<0.0001	0.68 ± 0.07	<0.0001	0.70 ± 0.07
Caudal middle frontal gyrus (Lt.)	0.49 ± 0.07	<0.0001	0.49 ± 0.13	<0.0001	0.44 ± 0.06	<0.0001	0.46 ± 0.05	<0.0001	0.46 ± 0.05
Caudal middle frontal gyrus (Rt.)	0.52 ± 0.10	<0.0001	0.52 ± 0.08	<0.0001	0.44 ± 0.06	<0.0001	0.45 ± 0.06	<0.0001	0.45 ± 0.05
Opercular part (Lt.)	0.29 ± 0.06	<0.0001	0.29 ± 0.04	<0.0001	0.30 ± 0.04	<0.0001	0.29 ± 0.04	<0.0001	0.29 ± 0.04
Opercular part (Rt.)	0.37 ± 0.05	<0.0001	0.38 ± 0.05	<0.0001	0.37 ± 0.05	<0.0001	0.35 ± 0.04	<0.0001	0.34 ± 0.04
Triangular part (Lt.)	0.26 ± 0.04	<0.0001	0.24 ± 0.03	<0.0001	0.27 ± 0.03	<0.0001	0.28 ± 0.03	<0.0001	0.29 ± 0.04
Triangular part (Rt.)	0.24 ± 0.04	<0.0001	0.23 ± 0.03	<0.0001	0.26 ± 0.04	<0.0001	0.28 ± 0.03	<0.0001	0.29 ± 0.03
Orbital part (Lt.)	0.10 ± 0.02	<0.0001	0.10 ± 0.02	<0.0001	0.11 ± 0.02	<0.0001	0.12 ± 0.02	<0.0001	0.12 ± 0.02
Orbital part (Rt.)	0.12 ± 0.02	<0.0001	0.12 ± 0.02	<0.0001	0.11 ± 0.02	<0.0001	0.12 ± 0.02	<0.0001	0.12 ± 0.02
Lateral orbitofrontal cortex (Lt.)	0.57 ± 0.04	<0.0001	0.56 ± 0.05	<0.0001	0.55 ± 0.05	<0.0001	0.58 ± 0.05	<0.0001	0.58 ± 0.04
Lateral orbitofrontal cortex (Rt.)	0.54 ± 0.04	<0.0001	0.56 ± 0.06	<0.0001	0.53 ± 0.05	<0.0001	0.55 ± 0.04	<0.0001	0.55 ± 0.04
Medial orbitofrontal cortex (Lt.)	0.30 ± 0.03	<0.0001	0.30 ± 0.04	<0.0001	0.29 ± 0.03	<0.0001	0.31 ± 0.03	<0.0001	0.31 ± 0.03
Medial orbitofrontal cortex (Rt.)	0.31 ± 0.03	<0.0001	0.30 ± 0.03	<0.0001	0.30 ± 0.03	<0.0001	0.32 ± 0.03	<0.0001	0.32 ± 0.03
Frontal pole (Lt.)	0.06 ± 0.01	<0.0001	0.05 ± 0.01	<0.0001	0.06 ± 0.01	<0.0001	0.06 ± 0.01	<0.0001	0.07 ± 0.01
Frontal pole (Rt.)	0.07 ± 0.02	<0.0001	0.07 ± 0.02	<0.0001	0.08 ± 0.02	<0.0001	0.08 ± 0.02	<0.0001	0.09 ± 0.02
Precentral gyrus (Lt.)	0.81 ± 0.12	<0.0001	0.74 ± 0.12	<0.0001	0.85 ± 0.08	<0.0001	0.88 ± 0.08	<0.0001	0.89 ± 0.08
Precentral gyrus (Rt.)	0.84 ± 0.13	<0.0001	0.80 ± 0.10	<0.0001	0.80 ± 0.09	<0.0001	0.83 ± 0.07	<0.0001	0.85 ± 0.07
Paracentral lobule (Lt.)	0.27 ± 0.09	<0.0001	0.27 ± 0.04	<0.0001	0.29 ± 0.04	<0.0001	0.30 ± 0.03	<0.0001	0.31 ± 0.03
Paracentral lobule (Rt.)	0.25 ± 0.08	<0.0001	0.26 ± 0.04	<0.0001	0.28 ± 0.04	<0.0001	0.28 ± 0.03	<0.0001	0.29 ± 0.03
Postcentral gyrus (Lt.)	0.68 ± 0.13	<0.0001	0.59 ± 0.16	<0.0001	0.64 ± 0.11	<0.0001	0.72 ± 0.09	<0.0001	0.75 ± 0.08
Postcentral gyrus (Rt.)	0.53 ± 0.16	<0.0001	0.53 ± 0.12	<0.0001	0.56 ± 0.12	<0.0001	0.62 ± 0.12	<0.0001	0.67 ± 0.10
Superior parietal lobule (Lt.)	0.89 ± 0.10	<0.0001	0.88 ± 0.09	<0.0001	0.79 ± 0.10	<0.0001	0.80 ± 0.08	<0.0001	0.82 ± 0.08
Superior parietal lobule (Rt.)	0.77 ± 0.09	<0.0001	0.74 ± 0.08	<0.0001	0.74 ± 0.08	<0.0001	0.77 ± 0.09	<0.0001	0.77 ± 0.07
Angular gyrus (Lt.)	0.79 ± 0.15	<0.0001	0.79 ± 0.13	<0.0001	0.80 ± 0.09	<0.0001	0.85 ± 0.09	<0.0001	0.88 ± 0.08
Angular gyrus (Rt.)	0.84 ± 0.12	<0.0001	0.85 ± 0.09	<0.0001	0.88 ± 0.09	<0.0001	0.93 ± 0.09	<0.0001	0.96 ± 0.10
Supramarginal gyrus (Lt.)	0.52 ± 0.09	<0.0001	0.48 ± 0.11	<0.0001	0.61 ± 0.09	<0.0001	0.65 ± 0.08	<0.0001	0.68 ± 0.08
Supramarginal gyrus (Rt.)	0.52 ± 0.11	<0.0001	0.50 ± 0.08	<0.0001	0.62 ± 0.08	<0.0001	0.65 ± 0.07	<0.0001	0.68 ± 0.08
Precuneus (Lt.)	0.68 ± 0.10	<0.0001	0.69 ± 0.08	<0.0001	0.65 ± 0.07	<0.0001	0.67 ± 0.06	<0.0001	0.69 ± 0.06
Precuneus (Rt.)	0.73 ± 0.10	<0.0001	0.76 ± 0.07	<0.0001	0.70 ± 0.08	<0.0001	0.73 ± 0.06	<0.0001	0.72 ± 0.06
Superior temporal gyrus (Lt.)	0.71 ± 0.07	<0.0001	0.69 ± 0.08	<0.0001	0.71 ± 0.07	<0.0001	0.78 ± 0.07	<0.0001	0.81 ± 0.08
Superior temporal gyrus (Rt.)	0.7 ± 0.08	<0.0001	0.70 ± 0.06	<0.0001	0.70 ± 0.06	<0.0001	0.75 ± 0.06	<0.0001	0.76 ± 0.07
Middle temporal gyrus (Lt.)	0.81 ± 0.08	<0.0001	0.80 ± 0.08	<0.0001	0.77 ± 0.09	<0.0001	0.85 ± 0.08	<0.0001	0.90 ± 0.08
Middle temporal gyrus (Rt.)	0.78 ± 0.08	<0.0001	0.78 ± 0.07	<0.0001	0.75 ± 0.08	<0.0001	0.82 ± 0.07	<0.0001	0.86 ± 0.08
Inferior temporal gyrus (Lt.)	0.74 ± 0.07	<0.0001	0.71 ± 0.08	<0.0001	0.65 ± 0.07	<0.0001	0.71 ± 0.07	<0.0001	0.74 ± 0.07
Inferior temporal gyrus (Rt.)	0.81 ± 0.09	<0.0001	0.75 ± 0.07	<0.0001	0.69 ± 0.07	<0.0001	0.79 ± 0.07	<0.0001	0.82 ± 0.07
Fusiform gyrus (Lt.)	0.55 ± 0.06	<0.0001	0.53 ± 0.05	<0.0001	0.51 ± 0.05	<0.0001	0.55 ± 0.05	<0.0001	0.58 ± 0.05
Fusiform gyrus (Rt.)	0.56 ± 0.06	<0.0001	0.54 ± 0.06	<0.0001	0.50 ± 0.05	<0.0001	0.55 ± 0.05	<0.0001	0.57 ± 0.05
Transverse temporal gyrus (Lt.)	0.09 ± 0.02	<0.0001	0.08 ± 0.02	<0.0001	0.08 ± 0.02	<0.0001	0.08 ± 0.02	<0.0001	0.09 ± 0.02
Transverse temporal gyrus (Rt.)	0.07 ± 0.02	<0.0001	0.07 ± 0.01	<0.0001	0.06 ± 0.01	<0.0001	0.07 ± 0.01	<0.0001	0.07 ± 0.01
Temporal pole (Lt.)	0.17 ± 0.03	<0.0001	0.16 ± 0.04	<0.0001	0.15 ± 0.03	<0.0001	0.17 ± 0.03	<0.0001	0.18 ± 0.03
Temporal pole (Rt.)	0.18 ± 0.04	<0.0001	0.16 ± 0.03	<0.0001	0.16 ± 0.03	<0.0001	0.18 ± 0.03	<0.0001	0.18 ± 0.03
Entorhinal cortex (Lt.)	0.12 ± 0.02	<0.0001	0.12 ± 0.03	<0.0001	0.10 ± 0.02	<0.0001	0.12 ± 0.02	<0.0001	0.13 ± 0.02
Entorhinal cortex (Rt.)	0.12 ± 0.02	<0.0001	0.11 ± 0.03	<0.0001	0.10 ± 0.02	<0.0001	0.12 ± 0.02	<0.0001	0.12 ± 0.02
Insular cortex (Lt.)	0.38 ± 0.03	<0.0001	0.37 ± 0.03	<0.0001	0.37 ± 0.03	<0.0001	0.39 ± 0.03	<0.0001	0.39 ± 0.03
Insular cortex (Rt.)	0.39 ± 0.03	<0.0001	0.38 ± 0.03	<0.0001	0.37 ± 0.03	<0.0001	0.39 ± 0.03	<0.0001	0.39 ± 0.03
Superior temporal sulcus cortex (Lt.)	0.12 ± 0.03	<0.0001	0.12 ± 0.04	<0.0001	0.11 ± 0.03	<0.0001	0.11 ± 0.03	<0.0001	0.12 ± 0.03
Superior temporal sulcus cortex (Rt.)	0.11 ± 0.04	<0.0001	0.10 ± 0.03	<0.0001	0.09 ± 0.03	<0.0001	0.11 ± 0.03	<0.0001	0.12 ± 0.03
Mean ± SD, Mean volume ratio and standard deviation
P, P-value for the t-test
HD, Hakim’s disease; AD, Alzheimer’s disease; HD + AD, Hakim’s disease with Alzheimer’s disease; MCI, mild cognitive impairment
Healthy 50+, cognitively healthy individuals aged ≥50 years
	HD (N = 52)		HD + AD (N = 25)		AD (N = 256)		MCI (N = 163)		Healthy 50+ (N = 400)
	Mean ± SD	P	Mean ± SD	P	Mean ± SD	P	Mean ± SD	P
Cuneus (Lt.)	0.25 ± 0.05	<0.0001	0.26 ± 0.07	<0.0001	0.25 ± 0.04	<0.0001	0.26 ± 0.04	<0.0001	0.26 ± 0.04
Cuneus (Rt.)	0.31 ± 0.05	<0.0001	0.32 ± 0.05	<0.0001	0.27 ± 0.04	<0.0001	0.29 ± 0.04	<0.0001	0.30 ± 0.04
Lingual gyrus (Lt.)	0.54 ± 0.08	<0.0001	0.51 ± 0.06	<0.0001	0.49 ± 0.05	<0.0001	0.51 ± 0.05	<0.0001	0.51 ± 0.05
Lingual gyrus (Rt.)	0.60 ± 0.10	<0.0001	0.58 ± 0.09	<0.0001	0.50 ± 0.06	<0.0001	0.52 ± 0.05	<0.0001	0.53 ± 0.05
Lateral occipital sulcus cortex (Lt.)	0.88 ± 0.10	<0.0001	0.89 ± 0.13	<0.0001	0.79 ± 0.10	<0.0001	0.84 ± 0.10	<0.0001	0.84 ± 0.10
Lateral occipital sulcus cortex (Rt.)	0.82 ± 0.11	<0.0001	0.88 ± 0.11	<0.0001	0.77 ± 0.09	<0.0001	0.80 ± 0.10	<0.0001	0.81 ± 0.09
Pericalcarine cortex (Lt.)	0.09 ± 0.06	<0.0001	0.12 ± 0.04	<0.0001	0.14 ± 0.04	<0.0001	0.13 ± 0.04	<0.0001	0.14 ± 0.04
Pericalcarine cortex (Rt.)	0.14 ± 0.04	<0.0001	0.14 ± 0.04	<0.0001	0.15 ± 0.03	<0.0001	0.15 ± 0.03	<0.0001	0.15 ± 0.03
Hippocampus (Lt.)	0.22 ± 0.03	<0.0001	0.22 ± 0.03	<0.0001	0.21 ± 0.03	<0.0001	0.24 ± 0.02	<0.0001	0.24 ± 0.02
Hippocampus (Rt.)	0.24 ± 0.03	<0.0001	0.23 ± 0.04	<0.0001	0.23 ± 0.03	<0.0001	0.25 ± 0.02	<0.0001	0.26 ± 0.02
Parahippocampal gyrus (Lt.)	0.13 ± 0.02	<0.0001	0.13 ± 0.02	<0.0001	0.12 ± 0.01	<0.0001	0.13 ± 0.02	<0.0001	0.13 ± 0.01
Parahippocampal gyrus (Rt.)	0.14 ± 0.02	<0.0001	0.14 ± 0.02	<0.0001	0.13 ± 0.02	<0.0001	0.14 ± 0.02	<0.0001	0.14 ± 0.02
Isthmus of the cingulate gyrus (Lt.)	0.20 ± 0.04	<0.0001	0.20 ± 0.03	<0.0001	0.18 ± 0.02	<0.0001	0.18 ± 0.02	<0.0001	0.18 ± 0.02
Isthmus of the cingulate gyrus (Rt.)	0.20 ± 0.04	<0.0001	0.20 ± 0.03	<0.0001	0.17 ± 0.02	<0.0001	0.17 ± 0.02	<0.0001	0.17 ± 0.02
Posterior cingulate cortex (Lt.)	0.18 ± 0.06	<0.0001	0.19 ± 0.06	<0.0001	0.23 ± 0.03	<0.0001	0.25 ± 0.03	<0.0001	0.26 ± 0.03
Posterior cingulate cortex (Rt.)	0.17 ± 0.07	<0.0001	0.19 ± 0.06	<0.0001	0.23 ± 0.03	<0.0001	0.23 ± 0.03	<0.0001	0.24 ± 0.03
Rostral anterior cingulate cortex (Lt.)	0.24 ± 0.04	<0.0001	0.22 ± 0.04	<0.0001	0.23 ± 0.03	<0.0001	0.25 ± 0.03	<0.0001	0.26 ± 0.03
Rostral anterior cingulate cortex (Rt.)	0.18 ± 0.03	<0.0001	0.17 ± 0.04	<0.0001	0.15 ± 0.03	<0.0001	0.15 ± 0.03	<0.0001	0.15 ± 0.03
Caudal anterior cingulate cortex (Lt.)	0.25 ± 0.04	<0.0001	0.24 ± 0.04	<0.0001	0.23 ± 0.03	<0.0001	0.23 ± 0.03	<0.0001	0.22 ± 0.03
Caudal anterior cingulate cortex (Rt.)	0.21 ± 0.05	<0.0001	0.22 ± 0.04	<0.0001	0.19 ± 0.04	<0.0001	0.17 ± 0.03	<0.0001	0.16 ± 0.03
Amygdala (Lt.)	0.15 ± 0.02	<0.0001	0.15 ± 0.02	<0.0001	0.14 ± 0.02	<0.0001	0.15 ± 0.01	<0.0001	0.16 ± 0.01
Amygdala (Rt.)	0.16 ± 0.02	<0.0001	0.16 ± 0.02	<0.0001	0.15 ± 0.02	<0.0001	0.16 ± 0.01	<0.0001	0.17 ± 0.01
Posterior corpus callosum	0.07 ± 0.01	<0.0001	0.07 ± 0.01	<0.0001	0.07 ± 0.01	<0.0001	0.07 ± 0.01	<0.0001	0.08 ± 0.02
Mid-posterior corpus callosum	0.02 ± 0.01	<0.0001	0.02 ± 0.01	<0.0001	0.02 ± 0.01	<0.0001	0.02 ± 0.01	<0.0001	0.02 ± 0.01
Central corpus callosum	0.02 ± 0.01	<0.0001	0.02 ± 0.01	<0.0001	0.02 ± 0.01	<0.0001	0.02 ± 0.01	<0.0001	0.02 ± 0.01
Mid-anterior corpus callosum	0.02 ± 0.00	<0.0001	0.02 ± 0.01	<0.0001	0.02 ± 0.01	<0.0001	0.02 ± 0.01	<0.0001	0.03 ± 0.01
Anterior corpus callosum	0.09 ± 0.01	<0.0001	0.08 ± 0.02	<0.0001	0.09 ± 0.02	<0.0001	0.09 ± 0.01	<0.0001	0.10 ± 0.02
Caudate nucleus (Lt.)	0.16 ± 0.02	<0.0001	0.15 ± 0.02	<0.0001	0.16 ± 0.03	<0.0001	0.18 ± 0.03	<0.0001	0.19 ± 0.03
Caudate nucleus (Rt.)	0.15 ± 0.02	<0.0001	0.15 ± 0.02	<0.0001	0.17 ± 0.03	<0.0001	0.18 ± 0.03	<0.0001	0.18 ± 0.03
Putamen (Lt.)	0.30 ± 0.04	<0.0001	0.28 ± 0.04	<0.0001	0.28 ± 0.04	<0.0001	0.29 ± 0.03	<0.0001	0.28 ± 0.03
Putamen (Rt.)	0.29 ± 0.04	<0.0001	0.28 ± 0.03	<0.0001	0.28 ± 0.04	<0.0001	0.29 ± 0.03	<0.0001	0.28 ± 0.03
Globus pallidus (Lt.)	0.08 ± 0.01	<0.0001	0.07 ± 0.01	<0.0001	0.08 ± 0.01	<0.0001	0.08 ± 0.01	<0.0001	0.08 ± 0.01
Globus pallidus (Rt.)	0.08 ± 0.01	<0.0001	0.08 ± 0.01	<0.0001	0.08 ± 0.01	<0.0001	0.08 ± 0.01	<0.0001	0.08 ± 0.01
Nucleus accumbens (Lt.)	0.05 ± 0.01	<0.0001	0.05 ± 0.01	<0.0001	0.05 ± 0.01	<0.0001	0.05 ± 0.01	<0.0001	0.05 ± 0.04
Nucleus accumbens (Rt.)	0.04 ± 0.01	<0.0001	0.04 ± 0.01	<0.0001	0.03 ± 0.01	<0.0001	0.03 ± 0.01	<0.0001	0.04 ± 0.04
Optic chiasm	0.01 ± 0.00	0.112	0.01 ± 0.00	0.123	0.01 ± 0.00	0.05	0.01 ± 0.00	0.077	0.01 ± 0.16
Left cerebellar white matter	0.77 ± 0.05	<0.0001	0.75 ± 0.06	<0.0001	0.79 ± 0.07	<0.0001	0.81 ± 0.08	<0.0001	0.83 ± 0.14
Right cerebellar white matter	0.73 ± 0.05	<0.0001	0.71 ± 0.06	<0.0001	0.76 ± 0.07	<0.0001	0.77 ± 0.07	<0.0001	0.78 ± 0.08
Left cerebellar cortex	3.25 ± 0.23	<0.0001	3.20 ± 0.24	<0.0001	3.28 ± 0.25	<0.0001	3.34 ± 0.28	<0.0001	3.42 ± 0.31
Right cerebellar cortex	3.28 ± 0.23	<0.0001	3.25 ± 0.25	<0.0001	3.31 ± 0.25	<0.0001	3.36 ± 0.27	<0.0001	3.44 ± 0.30
Left ventral diencephalon	0.18 ± 0.01	<0.0001	0.18 ± 0.01	<0.0001	0.19 ± 0.01	<0.0001	0.19 ± 0.01	<0.0001	0.20 ± 0.02
Right ventral diencephalon	0.19 ± 0.01	<0.0001	0.19 ± 0.01	<0.0001	0.18 ± 0.01	<0.0001	0.19 ± 0.01	<0.0001	0.20 ± 0.12
Left thalamus	0.46 ± 0.04	<0.0001	0.44 ± 0.03	<0.0001	0.44 ± 0.04	<0.0001	0.46 ± 0.03	<0.0001	0.47 ± 0.09
Right thalamus	0.44 ± 0.04	<0.0001	0.43 ± 0.02	<0.0001	0.42 ± 0.04	<0.0001	0.43 ± 0.03	<0.0001	0.44 ± 0.04
Pons	1.01 ± 0.09	<0.0001	0.98 ± 0.11	<0.0001	1.03 ± 0.11	<0.0001	1.05 ± 0.11	<0.0001	1.05 ± 0.12
Midbrain	0.46 ± 0.03	<0.0001	0.47 ± 0.03	<0.0001	0.48 ± 0.04	<0.0001	0.48 ± 0.03	<0.0001	0.56 ± 1.35
Medulla oblongata	0.41 ± 0.03	<0.0001	0.39 ± 0.03	<0.0001	0.38 ± 0.03	<0.0001	0.39 ± 0.03	<0.0001	0.39 ± 0.04
Superior cerebellar peduncle	0.02 ± 0.01	<0.0001	0.02 ± 0.01	<0.0001	0.03 ± 0.00	<0.0001	0.02 ± 0.00	<0.0001	0.02 ± 0.00
Subarachnoid space	21.35 ± 2.57	<0.0001	24.06 ± 3.28	<0.0001	28.88 ± 2.86	<0.0001	25.96 ± 2.89	<0.0001	24.52 ± 3.14
Upper part of lateral ventricle (Lt.)	3.93 ± 0.88	<0.0001	3.59 ± 0.87	<0.0001	1.94 ± 0.70	<0.0001	1.58 ± 0.61	<0.0001	1.35 ± 0.57
Upper part of lateral ventricle (Rt.)	3.46 ± 0.77	<0.0001	3.13 ± 0.80	<0.0001	1.70 ± 0.57	<0.0001	1.38 ± 0.51	<0.0001	1.19 ± 0.49
Inferior horn of lateral ventricle (Lt.)	0.20 ± 0.10	<0.0001	0.18 ± 0.09	<0.0001	0.09 ± 0.06	<0.0001	0.06 ± 0.04	<0.0001	0.04 ± 0.03
Inferior horn of lateral ventricle (Rt.)	0.21 ± 0.11	<0.0001	0.19 ± 0.09	<0.0001	0.11 ± 0.06	<0.0001	0.07 ± 0.04	<0.0001	0.06 ± 0.06
Third ventricle	0.25 ± 0.05	<0.0001	0.25 ± 0.05	<0.0001	0.17 ± 0.04	<0.0001	0.15 ± 0.05	<0.0001	0.13 ± 0.04
Fourth ventricle	0.17 ± 0.05	<0.0001	0.17 ± 0.04	<0.0001	0.16 ± 0.03	<0.0001	0.15 ± 0.03	<0.0001	0.14 ± 0.03
Mean ± SD, Mean volume ratio and standard deviation
P, P-value for the t-test
HD, Hakim’s disease; AD, Alzheimer’s disease; HD + AD, Hakim’s disease with Alzheimer’s disease; MCI, mild cognitive impairment
Healthy 50+, cognitively healthy individuals aged ≥50 years
